# Supplementary material for: Identification of Differentially Expressed Genes in Resistant Tetraploid Wheat (Triticum turgidum) under Sitobion avenae (F.) Infestation
Source: Int J Mol Sci. 2022 May 27;23(11):6012. doi: 10.3390/ijms23116012 (PMC9180832; doi:10.3390/ijms23116012)
Supplement: Supplementary file 1 [file ijms-23-06012-s001.zip]

Archive with 1 entries (1 files):
- ijms-1718443-supplementary.pdf
